# Supplementary material for: A pangenome insight into the genome divergence and flower color diversity among Rhododendron species
Source: BMC Genomics. 2026 Jan 6;27:101. doi: 10.1186/s12864-025-12461-5 (PMC12837525; doi:10.1186/s12864-025-12461-5)
Supplement: Supplementary file 1 — Supplementary Material 1. [file 12864_2025_12461_MOESM1_ESM.xlsx]

## Sheet: Supplementary Table 1
Supplementary Table 1 Sequencing, assembly and annonation comparison among the nine Rhododendron species.
	R. molle v2	R. ripense	R. ovatum	R. simsii	R. henanense	R. prattii	R. griersonianum	R. delavayi	R. williamsianum
Sequencing
Raw Bases of WGS-long-read sequencing data (Gb)	51.97	58.8	56.67	51.15	147.11	70.87	100.56	*	*
Raw Bases of WGS-Illumina (Gb)	49.12	39.9	76	91.49	81.22	75.28	96.91	336.83	*
Raw Bases of Hi-C (Gb)	193.78	*	70.45	55.68	74.44	80.2	92.14	*	*
Raw Bases of mRNAseq (Gb)	35.94	*	147.8	422.15	*	*	96.91	*	*
Assembly
Number of contigs	34	319	2668	911	732	2045	67	209969	98253
N50 of contigs (Mb)	44.85	2.46	0.7	2.23	2.51	0.67	33.99	0.06	0.01
N90 of contigs (Mb)	22.54	0.91	0.11	0.33	0.77	0.18	9.07	0.007	0.001
Number of scaffolds	25	78	14	552	300	684	48	193091	10290
N50 of scaffolds (Mb)	52.64	37.02	41.12	36.35	50.18	47.14	52.93	0.64	29.01
N90 of scaffolds (Mb)	40.41	31.13	36.1	30.66	36.47	32.81	37.98	0.07	0.03
Final genome size (Mb)	653.46	506.73	549.71	528.64	634.29	673.07	676.81	695.09
Estimated genome size (Mb)	640	*	528.63	520	654.12	*	750	697.94	*
Chromsome-scale scaffolds (Mb)	650.07 (99.48%)	487.37 (96.18%)	549.71 (99.05%)	481.95 (91.17%)	622.93 (98.21%)	631 (93.75%)	663.27 (98.00%)	*	*
Number of Gap	9	241	2654	359	432	1361	19	16878	87963
LTR assembly index (LAI)	14.9	*	18.32	17.66	*	*	21.29	2.3	5.95
Complete BUSCOs (%)	93.4	96.9	95.3	93.68	97	97.3	93.1	92.8	89
GC content of the genome (%)	40.41	38.98	38.84	38.91	40.85	40.45	40.78	40.49	39.06
Annotation
Number of predicted genes	41600	*	43623	32999	34379	*	39510	32938	23559
Number of predicted protein-coding genes	40023	34606	43623	32999	31098	37 092	38280	32938	23559
Complete BUSCOs (%) of protein-coding genes	93.7	84.6	96.1	93.5	93.8	*	*	87.4	79.1
Average gene length (bp)	4492.4	4036.28	4074	5089.22	6393.37	6002.34	5486.7	4434.22	4628
Average CDS length (bp)	1118.7	1321.95	1166	1288.73	1208.23	1230.65	1204.1	1153.21	*
Average exon per transcript	5.6	5.12	4.8	5	5.25	4.85	5.8	4.62	5.68
Number of tRNAs	477	*	*	482	448	*	529	*	*
Number of rRNAs	98	*	*	64	2251	*	173	*	*
Repeat sequences (Mb)	349.49 (53.48%)	256.00 (51.31%)	245.48 (44.71 %)	250.99 (47.48%)	417.11(65.76%)	384.29(57.26%)	385.75 (57.00%)	359.87 (51.77%)	*

## Sheet: Supplementary Table 2
Supplementary Table 2 Statistics of structural variation in seven Rhododendron species.
	R. prattii	R. henanense	R. griersonianum	R. molle	R. simsii	R. ripense	R. ovatum
TRANS	1.3	0.99	0.68	0.35	0.47	0.69	1.34
DUP	1.48	1.15	0.97	0.33	0.49	0.64	0.95
INV	14.6	11.1	13.72	12.74	10.15	18.17	11.19
Syntenic	37.36	38.74	38.46	48.38	52.23	42.1	41.59
Specific	44.54	43.74	45.38	38.2	36.24	31.16	37.52
INVTR	0.5	0.49	0.46	0.23	0.31	0.5	0.42
INVDP	0.51	0.4	0.54	0.18	0.27	0.37	0.25
HDR	39.21	37.92	40.22	52.92	51.26	50.92	43.23
CPG	0.49	0.23	0.28	0.01	0.14	0.14	0.27
CPL	0	0	0.01	0.05	0	0	0
DEL	0.05	0.04	0.04	0.09	0.04	0.04	0.04
INS	0.2	0.19	0.19	0.03	0.13	0.11	0.13
SNP	0.74	0.7	0.69	0.54	0.74	0.65	0.68

## Sheet: Supplementary Table 3
Supplementary Table 3 Quantity and proportion of genes related to pigmentation metabolic pathway
	R. molle		R. prattii		R. henanense		R. ripense		R. ovatum		R. griersonianum		R. simsii		Arabidopsis thaliana		Actinidia chinensis
	number	proportion	number	proportion	number	proportion	number	proportion	number	proportion	number	proportion	number	proportion	number	proportion	number	proportion
anthocyanin	115	0.49	165	0.58	108	0.51	117	0.52	148	0.58	128	0.54	137	0.55	56	0.41	93	0.38
chlorophyll	66	0.28	61	0.21	56	0.26	58	0.26	57	0.22	58	0.25	54	0.22	43	0.3	67	0.29
carotenoid	52	0.22	58	0.2	48	0.23	51	0.23	50	0.2	49	0.21	58	0.23	47	0.29	65	0.32
total	233	1	284	1	212	1	226	1	255	1	235	1	249	1	146	1	225	1

## Sheet: Supplementary Table 4
Supplementary Table 4 Quantity of genes in tandem (TD) or proximal (PD) gene clusters related to pigmentation metabolic pathway
	R. molle			R. prattii			R. henanense			R. ripense			R. ovatum			R. griersonianum			R. simsii			Actinidia chinensis			Arabidopsis thaliana
	TD	PD	TD+PD	TD	PD	TD+PD	TD	PD	TD+PD	TD	PD	TD+PD	TD	PD	TD+PD	TD	PD	TD+PD	TD	PD	TD+PD	TD	PD	TD+PD	TD	PD	TD+PD
anthocyanin	36	23	50	64	67	95	36	30	49	37	45	56	53	38	71	44	30	58	52	33	64	23	2	25	15	2	17
chlorophyll	12	7	17	6	0	6	6	2	8	8	5	13	4	6	10	2	4	6	10	2	12	0	2	3	0	0	0
carotenoid	8	6	10	14	3	17	5	4	9	4	4	8	2	7	9	4	4	8	6	4	10	0	0	0	0	5	5
total	56	36	77	84	70	118	47	36	66	49	54	77	59	51	90	50	38	72	68	39	86	23	4	27	15	7	22

## Sheet: Supplementary Table 5
Supplementary Table 5 Proportion of genes in tandem (TD) or proximal (PD) gene clusters related to pigmentation metabolic pathway
	R. molle			R. prattii			R. henanense			R. ripense			R. ovatum			R. griersonianum			R. simsii			Actinidia chinensis			Arabidopsis thaliana
	TD	PD	TD+PD	TD	PD	TD+PD	TD	PD	TD+PD	TD	PD	TD+PD	TD	PD	TD+PD	TD	PD	TD+PD	TD	PD	TD+PD	TD	PD	TD+PD	TD	PD	TD+PD
anthocyanin	0.31	0.2	0.43	0.39	0.41	0.58	0.33	0.28	0.45	0.32	0.38	0.48	0.36	0.26	0.48	0.34	0.23	0.45	0.38	0.24	0.47	0.25	0.02	0.27	0.27	0.04	0.3
chlorophyll	0.18	0.11	0.26	0.1	0	0.1	0.11	0.04	0.14	0.14	0.09	0.22	0.07	0.11	0.18	0.03	0.07	0.1	0.19	0.04	0.22	0	0.03	0.04	0	0	0
carotenoid	0.15	0.12	0.19	0.24	0.05	0.29	0.1	0.08	0.19	0.08	0.08	0.16	0.04	0.14	0.18	0.08	0.08	0.16	0.1	0.07	0.17	0	0	0	0	0.11	0.11

## Sheet: Supplementary Table 6
Supplementary Table 5 Quantity of pseudogenes related to pigmentation metabolic pathway
	R. prattii	R. henanense	R. griersonianum	R. molle	R. simsii	R. ovatum	R. ripense
Anthocyanin	45	47	18	27	14	8	12
Chlorophyll	4	2	2	6	4	6	2
Carotene	10	9	4	6	5	3	6

## Sheet: Supplementary Table 7
Supplementary Table 7 Micro-collinearity of CHS genes (TD and PD genes and pseudogenes) and LTR-RTs in seven rhododendrons
R. prattii	chr9	36242762	36242935	TE_00000757_LTR_LTR/unknown
R. prattii	chr9	36243492	36244356	Rfa24413.P2
R. prattii	chr9	36245415	36245502	TE_00015673_INT_LTR/Copia
R. prattii	chr9	36246069	36247390	TE_00016454_LTR_LTR/Gypsy
R. prattii	chr9	36247927	36303548	Rfa24414.P2
R. prattii	chr9	36250940	36252317	TE_00006420_LTR_LTR/Gypsy
R. prattii	chr9	36252320	36253981	TE_00001474_INT_LTR/Gypsy
R. prattii	chr9	36253982	36264529	9:36253982..36264529_LTR/unknown
R. prattii	chr9	36264530	36268090	TE_00001474_INT_LTR/Gypsy
R. prattii	chr9	36268091	36269466	TE_00004089_LTR_LTR/Gypsy
R. prattii	chr9	36270255	36270358	TE_00003080_LTR_LTR/Gypsy
R. prattii	chr9	36270712	36271759	TE_00017957_LTR_LTR/Gypsy
R. prattii	chr9	36271761	36275034	TE_00005349_INT_LTR/Gypsy
R. prattii	chr9	36276972	36277298	TE_00005349_INT_LTR/Gypsy
R. prattii	chr9	36277308	36290737	TE_00006891_LTR/Gypsy
R. prattii	chr9	36291124	36291696	TE_00005349_INT_LTR/Gypsy
R. prattii	chr9	36291697	36300996	TE_00000762_LTR/Gypsy
R. prattii	chr9	36300997	36302086	TE_00005349_INT_LTR/Gypsy
R. prattii	chr9	36302087	36302221	TE_00001733_INT_LTR/unknown
R. prattii	chr9	36302222	36303269	TE_00017957_LTR_LTR/Gypsy
R. prattii	chr9	36303770	36304274	TE_00006665_INT_LTR/Copia
R. prattii	chr9	36304961	36305182	TE_00013553_LTR_LTR/Copia
R. prattii	chr9	36305183	36306960	TE_00018848_INT_LTR/Copia
R. prattii	chr9	36307778	36307942	TE_00018848_INT_LTR/Copia
R. prattii	chr9	36309457	36309634	Rfa24408.P3
R. prattii	chr9	36313423	36313631	TE_00010703_INT_LTR/Copia
R. prattii	chr9	36318931	36319013	TE_00015673_INT_LTR/Copia
R. prattii	chr9	36320119	36320441	Rfa24401.P2
R. prattii	chr9	36331079	36331899	TE_00018099_INT_LTR/Copia
R. prattii	chr9	36331906	36333135	TE_00000320_INT_LTR/Copia
R. prattii	chr9	36336703	36336794	TE_00000903_INT_LTR/Copia
R. prattii	chr9	36337633	36348815	TE_00007882_LTR/unknown
R. prattii	chr9	36350358	36363310	9:36350358..36363310
R. prattii	chr9	36363917	36367616	TE_00004564_INT_LTR/unknown
R. prattii	chr9	36367617	36370145	TE_00002564_INT_LTR/Gypsy
R. prattii	chr9	36370146	36370299	TE_00018301_INT_LTR/unknown
R. prattii	chr9	36370300	36371664	TE_00009419_LTR_LTR/Gypsy
R. prattii	chr9	36371665	36372380	TE_00003967_INT_LTR/unknown
R. prattii	chr9	36372384	36374359	TE_00000481_LTR_LTR/Gypsy
R. prattii	chr9	36374361	36374513	TE_00007757_INT_LTR/unknown
R. prattii	chr9	36374514	36374937	TE_00017797_INT_LTR/Gypsy
R. prattii	chr9	36374938	36379849	TE_00005775_INT_LTR/unknown
R. prattii	chr9	36379961	36381714	TE_00005775_INT_LTR/unknown
R. prattii	chr9	36381758	36383514	TE_00005775_INT_LTR/unknown
R. prattii	chr9	36383515	36383677	TE_00003678_INT_LTR/Gypsy
R. prattii	chr9	36383678	36383784	TE_00005775_INT_LTR/unknown
R. prattii	chr9	36383785	36387583	TE_00014427_INT_LTR/Gypsy
R. prattii	chr9	36387621	36389979	TE_00014427_INT_LTR/Gypsy
R. prattii	chr9	36390033	36390286	TE_00001615_LTR_LTR/Copia
R. prattii	chr9	36390287	36393294	TE_00017797_INT_LTR/Gypsy
R. prattii	chr9	36393295	36393534	TE_00019090_LTR_LTR/unknown
R. prattii	chr9	36393535	36406614	TE_00004863_LTR/Gypsy
R. prattii	chr9	36406615	36408375	TE_00000481_LTR_LTR/Gypsy
R. prattii	chr9	36408377	36408749	TE_00001488_INT_LTR/Gypsy
R. prattii	chr9	36408758	36410130	TE_00009419_LTR_LTR/Gypsy
R. prattii	chr9	36410131	36410577	TE_00002564_INT_LTR/Gypsy
R. prattii	chr9	36410578	36411593	TE_00007597_INT_LTR/unknown
R. prattii	chr9	36411594	36415187	TE_00007588_INT_LTR/unknown
R. prattii	chr9	36415188	36418992	TE_00002564_INT_LTR/Gypsy
R. prattii	chr9	36419072	36420432	TE_00009419_LTR_LTR/Gypsy
R. prattii	chr9	36420433	36426888	TE_00001488_INT_LTR/Gypsy
R. prattii	chr9	36426889	36428859	TE_00004981_LTR_LTR/unknown
R. prattii	chr9	36434358	36435832	TE_00001898_LTR_LTR/unknown
R. prattii	chr9	36435838	36437204	TE_00002533_LTR_LTR/unknown
R. prattii	chr9	36437205	36437495	TE_00018513_LTR_LTR/unknown
R. prattii	chr9	36437496	36437614	TE_00007928_INT_LTR/Gypsy
R. prattii	chr9	36437615	36438041	TE_00001890_INT_LTR/unknown
R. prattii	chr9	36438042	36438127	TE_00007928_INT_LTR/Gypsy
R. prattii	chr9	36438128	36440371	TE_00002757_INT_LTR/unknown
R. prattii	chr9	36440372	36443692	TE_00001022_INT_LTR/unknown
R. prattii	chr9	36443693	36445592	TE_00001898_LTR_LTR/unknown
R. prattii	chr9	36452661	36452863	TE_00010659_LTR_LTR/Gypsy
R. prattii	chr9	36453045	36453129	TE_00010659_LTR_LTR/Gypsy
R. prattii	chr9	36453163	36453627	TE_00015354_LTR_LTR/Gypsy
R. prattii	chr9	36453323	36462738	Rfa24400
R. prattii	chr9	36453904	36454831	TE_00015354_LTR_LTR/Gypsy
R. prattii	chr9	36460907	36461077	TE_00000757_LTR_LTR/unknown
R. prattii	chr9	36463747	36463809	TE_00015673_INT_LTR/Copia
R. prattii	chr9	36469079	36469427	Rfa24401
R. prattii	chr9	36472564	36473272	TE_00005172_INT_LTR/Gypsy
R. prattii	chr9	36474487	36479311	TE_00003673_LTR/unknown
R. prattii	chr9	36482296	36483966	TE_00002121_LTR_LTR/Gypsy
R. prattii	chr9	36485050	36485619	TE_00013436_LTR_LTR/Copia
R. prattii	chr9	36486293	36486537	TE_00015645_INT_LTR/Copia
R. prattii	chr9	36489603	36489688	TE_00005414_LTR_LTR/unknown
R. prattii	chr9	36489867	36489987	TE_00005414_LTR_LTR/unknown
R. prattii	chr9	36493045	36493201	TE_00000346_INT_LTR/Gypsy
R. prattii	chr9	36493538	36493930	TE_00013364_INT_LTR/Gypsy
R. prattii	chr9	36494358	36494517	TE_00013364_INT_LTR/Gypsy
R. prattii	chr9	36496790	36496896	TE_00019790_INT_LTR/Gypsy
R. prattii	chr9	36498702	36505432	TE_00001209_LTR/Copia
R. prattii	chr9	36507008	36561594	Rfa24414.P3
R. prattii	chr9	36507863	36508645	TE_00019313_LTR_LTR/Gypsy
R. prattii	chr9	36508646	36517419	TE_00003139_INT_LTR/Gypsy
R. prattii	chr9	36517420	36529739	TE_00005665_LTR/Gypsy
R. prattii	chr9	36529740	36531527	TE_00018586_INT_LTR/Gypsy
R. prattii	chr9	36531528	36532305	TE_00019313_LTR_LTR/Gypsy
R. prattii	chr9	36532548	36532721	TE_00000757_LTR_LTR/unknown
R. prattii	chr9	36533559	36534947	TE_00009419_LTR_LTR/Gypsy
R. prattii	chr9	36534948	36536314	TE_00017668_INT_LTR/Gypsy
R. prattii	chr9	36536315	36539261	TE_00007588_INT_LTR/unknown
R. prattii	chr9	36539277	36540666	TE_00009419_LTR_LTR/Gypsy
R. prattii	chr9	36540667	36540746	TE_00018301_INT_LTR/unknown
R. prattii	chr9	36540747	36547091	TE_00002564_INT_LTR/Gypsy
R. prattii	chr9	36547092	36547539	TE_00000718_INT_LTR/unknown
R. prattii	chr9	36547540	36549319	TE_00007504_INT_LTR/unknown
R. prattii	chr9	36549320	36549931	TE_00002564_INT_LTR/Gypsy
R. prattii	chr9	36549932	36550052	TE_00018714_INT_LTR/unknown
R. prattii	chr9	36550053	36551442	TE_00009419_LTR_LTR/Gypsy
R. prattii	chr9	36551443	36556195	TE_00002564_INT_LTR/Gypsy
R. prattii	chr9	36556196	36556349	TE_00018301_INT_LTR/unknown
R. prattii	chr9	36556350	36557737	TE_00009419_LTR_LTR/Gypsy
R. prattii	chr9	36557798	36558328	Rfa24402
R. prattii	chr9	36558755	36559147	TE_00000617_LTR_LTR/Gypsy
R. prattii	chr9	36559188	36559305	TE_00000617_LTR_LTR/Gypsy
R. prattii	chr9	36559306	36559712	TE_00005337_INT_LTR/Gypsy
R. prattii	chr9	36559713	36561142	TE_00019553_LTR_LTR/Gypsy
R. prattii	chr9	36561291	36561521	Rfa24403
R. prattii	chr9	36562993	36563214	TE_00013553_LTR_LTR/Copia
R. prattii	chr9	36563215	36565195	TE_00018848_INT_LTR/Copia
R. prattii	chr9	36566552	36572914	Rfa24405
R. prattii	chr9	36570243	36570451	TE_00010703_INT_LTR/Copia
R. prattii	chr9	36573819	36573919	TE_00003157_INT_LTR/unknown
R. prattii	chr9	36574541	36574603	TE_00015673_INT_LTR/Copia
R. prattii	chr9	36574693	36574795	TE_00009204_INT_LTR/unknown
R. prattii	chr9	36579689	36580011	Rfa24401.P3
R. prattii	chr9	36581340	36581577	TE_00005795_LTR_LTR/Gypsy
R. prattii	chr9	36584516	36586518	TE_00004981_LTR_LTR/unknown
R. prattii	chr9	36586519	36586943	TE_00002383_INT_LTR/unknown
R. prattii	chr9	36586944	36593378	TE_00003967_INT_LTR/unknown
R. prattii	chr9	36593382	36596852	TE_00019306_LTR_LTR/Gypsy
R. prattii	chr9	36596856	36598229	TE_00005278_LTR_LTR/unknown
R. prattii	chr9	36598230	36598541	TE_00019090_LTR_LTR/unknown
R. prattii	chr9	36598542	36600306	TE_00004490_LTR_LTR/Gypsy
R. prattii	chr9	36600307	36611664	TE_00004248_LTR/Gypsy
R. prattii	chr9	36611665	36611889	TE_00004490_LTR_LTR/Gypsy
R. prattii	chr9	36611912	36612042	TE_00010850_INT_LTR/unknown
R. prattii	chr9	36612043	36612304	TE_00003967_INT_LTR/unknown
R. prattii	chr9	36612305	36612579	TE_00017479_INT_LTR/Gypsy
R. prattii	chr9	36612580	36612689	TE_00010850_INT_LTR/unknown
R. prattii	chr9	36612690	36628672	TE_00017479_INT_LTR/Gypsy
R. prattii	chr9	36628673	36630707	TE_00004490_LTR_LTR/Gypsy
R. prattii	chr9	36630708	36632096	TE_00000481_LTR_LTR/Gypsy
R. prattii	chr9	36639453	36639683	TE_00002768_INT_LTR/unknown
R. prattii	chr9	36639684	36640033	TE_00008365_LTR_LTR/Gypsy
R. prattii	chr9	36640034	36641963	TE_00005278_LTR_LTR/unknown
R. prattii	chr9	36641967	36642824	TE_00002495_LTR_LTR/unknown
R. prattii	chr9	36642834	36644348	TE_00002757_INT_LTR/unknown
R. prattii	chr9	36644349	36646148	TE_00019815_INT_LTR/Gypsy
R. prattii	chr9	36646149	36646255	TE_00018752_INT_LTR/unknown
R. prattii	chr9	36646264	36646364	TE_00004850_LTR_LTR/Gypsy
R. prattii	chr9	36650368	36650898	TE_00008365_LTR_LTR/Gypsy
R. prattii	chr9	36650899	36651883	TE_00002768_INT_LTR/unknown
R. prattii	chr9	36651884	36653793	TE_00005278_LTR_LTR/unknown
R. prattii	chr9	36653797	36654654	TE_00002495_LTR_LTR/unknown
R. prattii	chr9	36654664	36656166	TE_00002757_INT_LTR/unknown
R. prattii	chr9	36656167	36657977	TE_00019815_INT_LTR/Gypsy
R. prattii	chr9	36657978	36658145	TE_00018752_INT_LTR/unknown
R. prattii	chr9	36658092	36658146	TE_00003488_LTR_LTR/Gypsy
R. prattii	chr9	36658093	36658193	TE_00004850_LTR_LTR/Gypsy
R. prattii	chr9	36658224	36660598	TE_00004955_INT_LTR/unknown
R. prattii	chr9	36660606	36661757	TE_00004697_LTR_LTR/Gypsy
R. prattii	chr9	36661758	36662340	TE_00017164_INT_LTR/unknown
R. prattii	chr9	36662341	36662988	TE_00004697_LTR_LTR/Gypsy
R. prattii	chr9	36662989	36664178	TE_00017294_INT_LTR/unknown
R. prattii	chr9	36664179	36670466	TE_00001292_INT_LTR/Gypsy
R. prattii	chr9	36670471	36671855	TE_00002533_LTR_LTR/unknown
R. prattii	chr9	36671856	36671936	TE_00018301_INT_LTR/unknown
R. prattii	chr9	36671937	36672025	TE_00019977_INT_LTR/unknown
R. prattii	chr9	36672026	36677560	TE_00003240_INT_LTR/Gypsy
R. prattii	chr9	36677561	36678670	TE_00019977_INT_LTR/unknown
R. prattii	chr9	36678287	36678671	TE_00003073_INT_LTR/unknown
R. prattii	chr9	36678288	36679589	TE_00019790_INT_LTR/Gypsy
R. prattii	chr9	36688181	36688337	TE_00000346_INT_LTR/Gypsy
R. prattii	chr9	36688675	36689067	TE_00013364_INT_LTR/Gypsy
R. prattii	chr9	36689495	36689654	TE_00013364_INT_LTR/Gypsy
R. prattii	chr9	36691915	36692023	TE_00019790_INT_LTR/Gypsy
R. prattii	chr9	36695380	36696240	Rfa24408
R. prattii	chr9	36696466	36696639	TE_00000757_LTR_LTR/unknown
R. prattii	chr9	36702816	36703852	TE_00001091_LTR_LTR/unknown
R. prattii	chr9	36706500	36707495	Rfa24405.P1
R. prattii	chr9	36706737	36709830	Rfa24409
R. prattii	chr9	36710216	36710312	TE_00015673_INT_LTR/Copia
R. prattii	chr9	36710820	36712114	TE_00016454_LTR_LTR/Gypsy
R. prattii	chr9	36712653	36814960	Rfa24414.P4
R. prattii	chr9	36716270	36716374	TE_00003080_LTR_LTR/Gypsy
R. prattii	chr9	36716555	36717976	TE_00019553_LTR_LTR/Gypsy
R. prattii	chr9	36717977	36718861	TE_00019428_LTR_LTR/Gypsy
R. prattii	chr9	36718862	36721761	TE_00017668_INT_LTR/Gypsy
R. prattii	chr9	36721763	36722339	TE_00000181_LTR_LTR/unknown
R. prattii	chr9	36722340	36722790	TE_00005562_LTR_LTR/unknown
R. prattii	chr9	36722791	36723892	TE_00000721_LTR_LTR/Gypsy
R. prattii	chr9	36723893	36724030	TE_00005562_LTR_LTR/unknown
R. prattii	chr9	36724031	36726473	TE_00019454_INT_LTR/unknown
R. prattii	chr9	36726474	36727013	TE_00002254_INT_LTR/unknown
R. prattii	chr9	36727053	36727271	TE_00004333_LTR_LTR/Gypsy
R. prattii	chr9	36727272	36727534	TE_00020075_LTR_LTR/unknown
R. prattii	chr9	36727535	36727812	TE_00020117_LTR_LTR/unknown
R. prattii	chr9	36727813	36728663	TE_00003441_LTR_LTR/Gypsy
R. prattii	chr9	36728664	36728774	TE_00012210_LTR_LTR/Gypsy
R. prattii	chr9	36728775	36729879	TE_00000181_LTR_LTR/unknown
R. prattii	chr9	36729954	36730234	TE_00005562_LTR_LTR/unknown
R. prattii	chr9	36730235	36731353	TE_00000721_LTR_LTR/Gypsy
R. prattii	chr9	36731354	36731508	TE_00005562_LTR_LTR/unknown
R. prattii	chr9	36731509	36731846	TE_00005985_INT_LTR/Gypsy
R. prattii	chr9	36731847	36733289	TE_00003672_LTR_LTR/unknown
R. prattii	chr9	36733292	36736972	TE_00003449_INT_LTR/Gypsy
R. prattii	chr9	36736973	36737192	TE_00002220_INT_LTR/unknown
R. prattii	chr9	36737193	36740245	TE_00002930_INT_LTR/unknown
R. prattii	chr9	36740246	36740638	TE_00002966_INT_LTR/unknown
R. prattii	chr9	36740639	36742029	TE_00009419_LTR_LTR/Gypsy
R. prattii	chr9	36742030	36742109	TE_00018301_INT_LTR/unknown
R. prattii	chr9	36742110	36751550	TE_00018574_INT_LTR/Gypsy
R. prattii	chr9	36751551	36751671	TE_00018714_INT_LTR/unknown
R. prattii	chr9	36751672	36753062	TE_00009419_LTR_LTR/Gypsy
R. prattii	chr9	36753063	36753146	TE_00007759_INT_LTR/Gypsy
R. prattii	chr9	36758132	36758318	TE_00002560_INT_LTR/Gypsy
R. prattii	chr9	36758929	36759017	TE_00002560_INT_LTR/Gypsy
R. prattii	chr9	36768501	36769895	TE_00017563_INT_LTR/Gypsy
R. prattii	chr9	36769896	36771264	TE_00009419_LTR_LTR/Gypsy
R. prattii	chr9	36771265	36772391	TE_00018301_INT_LTR/unknown
R. prattii	chr9	36772392	36773776	TE_00009419_LTR_LTR/Gypsy
R. prattii	chr9	36773777	36779564	TE_00004749_INT_LTR/Gypsy
R. prattii	chr9	36779565	36780933	TE_00009419_LTR_LTR/Gypsy
R. prattii	chr9	36780934	36781700	TE_00005337_INT_LTR/Gypsy
R. prattii	chr9	36781701	36782370	TE_00005562_LTR_LTR/unknown
R. prattii	chr9	36782371	36782750	TE_00017160_LTR_LTR/unknown
R. prattii	chr9	36782751	36782853	TE_00020065_LTR_LTR/Gypsy
R. prattii	chr9	36782854	36783283	TE_00018328_LTR_LTR/unknown
R. prattii	chr9	36783395	36783736	TE_00020065_LTR_LTR/Gypsy
R. prattii	chr9	36783737	36786055	TE_00017160_LTR_LTR/unknown
R. prattii	chr9	36786056	36786317	TE_00020075_LTR_LTR/unknown
R. prattii	chr9	36786318	36786536	TE_00004333_LTR_LTR/Gypsy
R. prattii	chr9	36786676	36786997	TE_00000283_LTR_LTR/unknown
R. prattii	chr9	36786998	36787263	TE_00005337_INT_LTR/Gypsy
R. prattii	chr9	36787264	36787324	TE_00007320_INT_LTR/Gypsy
R. prattii	chr9	36787445	36788187	TE_00015337_INT_LTR/Gypsy
R. prattii	chr9	36788189	36789801	TE_00002495_LTR_LTR/unknown
R. prattii	chr9	36789803	36800733	TE_00008622_LTR/Gypsy
R. prattii	chr9	36800734	36801055	TE_00000468_LTR_LTR/unknown
R. prattii	chr9	36801098	36802460	TE_00002533_LTR_LTR/unknown
R. prattii	chr9	36802461	36802655	TE_00017705_INT_LTR/Gypsy
R. prattii	chr9	36802656	36804718	TE_00002757_INT_LTR/unknown
R. prattii	chr9	36804719	36805236	TE_00009041_INT_LTR/unknown
R. prattii	chr9	36805237	36807131	TE_00017705_INT_LTR/Gypsy
R. prattii	chr9	36807132	36808074	TE_00002757_INT_LTR/unknown
R. prattii	chr9	36808075	36810005	TE_00004697_LTR_LTR/Gypsy
R. prattii	chr9	36810006	36810988	TE_00005337_INT_LTR/Gypsy
R. prattii	chr9	36810989	36812671	TE_00000617_LTR_LTR/Gypsy
R. prattii	chr9	36812672	36813079	TE_00005337_INT_LTR/Gypsy
R. prattii	chr9	36813080	36814508	TE_00019553_LTR_LTR/Gypsy
R. prattii	chr9	36816359	36816580	TE_00013553_LTR_LTR/Copia
R. prattii	chr9	36816581	36818561	TE_00018848_INT_LTR/Copia
R. prattii	chr9	36819874	36826094	Rfa24412
R. prattii	chr9	36824021	36824229	TE_00010703_INT_LTR/Copia
R. prattii	chr9	36826338	36826891	TE_00013436_LTR_LTR/Copia
R. prattii	chr9	36826910	36827539	TE_00004824_LTR_LTR/Gypsy
R. prattii	chr9	36827559	36831175	TE_00002830_INT_LTR/Gypsy
R. prattii	chr9	36831042	36831176	TE_00011833_INT_LTR/unknown
R. prattii	chr9	36831043	36831246	TE_00011833_INT_LTR/unknown
R. prattii	chr9	36831247	36831375	TE_00011833_INT_LTR/unknown
R. prattii	chr9	36831376	36831436	TE_00011833_INT_LTR/unknown
R. prattii	chr9	36831437	36831796	TE_00011833_INT_LTR/unknown
R. prattii	chr9	36831797	36838917	TE_00004824_LTR_LTR/Gypsy
R. prattii	chr9	36838938	36839661	TE_00019582_INT_LTR/Copia
R. prattii	chr9	36839662	36840236	TE_00005957_LTR_LTR/Gypsy
R. prattii	chr9	36840237	36840341	TE_00017502_INT_LTR/Gypsy
R. prattii	chr9	36840664	36841545	Rfa24413
R. prattii	chr9	36842561	36842641	TE_00015673_INT_LTR/Copia
R. prattii	chr9	36849897	36857671	Rfa24414
R. prattii	chr9	36850595	36851059	TE_00003293_LTR_LTR/unknown
R. prattii	chr9	36851060	36852944	TE_00001665_INT_LTR/unknown
R. prattii	chr9	36853528	36853852	TE_00014131_INT_LTR/unknown
R. prattii	chr9	36853854	36854362	TE_00003293_LTR_LTR/unknown
R. prattii	chr9	36857619	36857883	TE_00007750_LTR_LTR/Gypsy
R. prattii	chr9	36858088	36859223	TE_00003300_LTR_LTR/unknown
R. prattii	chr9	36860379	36860886	TE_00009769_LTR_LTR/Gypsy
R. prattii	chr9	36860893	36861265	TE_00007262_LTR_LTR/unknown
R. prattii	chr9	36861291	36861558	TE_00001521_LTR_LTR/unknown
R. prattii	chr9	36864081	36864478	TE_00013526_INT_LTR/Copia
R. henanense	chr9	9548393	9549780	TE_00009419_LTR_LTR/Gypsy
R. henanense	chr9	9551813	9552016	TE_00019522_INT_LTR/Gypsy
R. henanense	chr9	9554743	9554825	TE_00015673_INT_LTR/Copia
R. henanense	chr9	9558333	9564947	gene-Rhe019660
R. henanense	chr9	9560708	9560916	TE_00010703_INT_LTR/Copia
R. henanense	chr9	9566294	9566458	TE_00018848_INT_LTR/Copia
R. henanense	chr9	9567289	9569069	TE_00018848_INT_LTR/Copia
R. henanense	chr9	9569070	9569291	TE_00013553_LTR_LTR/Copia
R. henanense	chr9	9569974	9570470	TE_00006665_INT_LTR/Copia
R. henanense	chr9	9570708	9670722	gene-Rhe019649.P1
R. henanense	chr9	9570983	9572016	TE_00017957_LTR_LTR/Gypsy
R. henanense	chr9	9572017	9573795	TE_00005349_INT_LTR/Gypsy
R. henanense	chr9	9573835	9585315	TE_00008734_LTR/Gypsy
R. henanense	chr9	9585676	9586024	TE_00005349_INT_LTR/Gypsy
R. henanense	chr9	9587929	9591200	TE_00005349_INT_LTR/Gypsy
R. henanense	chr9	9591202	9592249	TE_00017957_LTR_LTR/Gypsy
R. henanense	chr9	9592603	9592706	TE_00003080_LTR_LTR/Gypsy
R. henanense	chr9	9593495	9601450	TE_00004092_LTR/Gypsy
R. henanense	chr9	9602611	9602768	TE_00003950_INT_LTR/Copia
R. henanense	chr9	9606864	9606968	TE_00004734_INT_LTR/Copia
R. henanense	chr9	9609159	9610481	TE_00016454_LTR_LTR/Gypsy
R. henanense	chr9	9611052	9611141	TE_00015673_INT_LTR/Copia
R. henanense	chr9	9611906	9614988	gene-Rhe019661
R. henanense	chr9	9613629	9613802	TE_00000757_LTR_LTR/unknown
R. henanense	chr9	9617769	9617877	TE_00019790_INT_LTR/Gypsy
R. henanense	chr9	9619157	9619255	TE_00019790_INT_LTR/Gypsy
R. henanense	chr9	9620532	9620630	TE_00019790_INT_LTR/Gypsy
R. henanense	chr9	9621908	9622004	TE_00019790_INT_LTR/Gypsy
R. henanense	chr9	9623306	9623404	TE_00019790_INT_LTR/Gypsy
R. henanense	chr9	9624682	9624779	TE_00019790_INT_LTR/Gypsy
R. henanense	chr9	9626078	9626176	TE_00019790_INT_LTR/Gypsy
R. henanense	chr9	9628425	9628584	TE_00013364_INT_LTR/Gypsy
R. henanense	chr9	9629016	9629270	TE_00013364_INT_LTR/Gypsy
R. henanense	chr9	9629271	9631239	TE_00005315_LTR_LTR/Gypsy
R. henanense	chr9	9631240	9631374	TE_00013364_INT_LTR/Gypsy
R. henanense	chr9	9631711	9631867	TE_00000346_INT_LTR/Gypsy
R. henanense	chr9	9639343	9640410	TE_00012501_LTR_LTR/Gypsy
R. henanense	chr9	9641051	9641484	TE_00015645_INT_LTR/Copia
R. henanense	chr9	9641767	9641948	TE_00019853_INT_LTR/Gypsy
R. henanense	chr9	9643146	9643317	TE_00016489_LTR_LTR/Copia
R. henanense	chr9	9656900	9657558	TE_00003667_LTR_LTR/Copia
R. henanense	chr9	9659902	9659984	TE_00015673_INT_LTR/Copia
R. henanense	chr9	9663331	9663462	TE_00008915_LTR_LTR/Copia
R. henanense	chr9	9664865	9700828	gene-Rhe019663
R. henanense	chr9	9666741	9666871	TE_00010703_INT_LTR/Copia
R. henanense	chr9	9672112	9672276	TE_00018848_INT_LTR/Copia
R. henanense	chr9	9673119	9674889	TE_00018848_INT_LTR/Copia
R. henanense	chr9	9674890	9675117	TE_00013553_LTR_LTR/Copia
R. henanense	chr9	9675801	9676287	TE_00006665_INT_LTR/Copia
R. henanense	chr9	9676525	9681570	gene-Rhe011722.P5
R. henanense	chr9	9677152	9677256	TE_00003080_LTR_LTR/Gypsy
R. henanense	chr9	9682101	9683420	TE_00016454_LTR_LTR/Gypsy
R. henanense	chr9	9683976	9684082	TE_00015673_INT_LTR/Copia
R. henanense	chr9	9685055	9687178	TE_00000903_INT_LTR/Copia
R. henanense	chr9	9697016	9698117	TE_00000903_INT_LTR/Copia
R. henanense	chr9	9698218	9707681	gene-Rhe019644.P2
R. henanense	chr9	9699632	9699721	TE_00000757_LTR_LTR/unknown
R. henanense	chr9	9703590	9703698	TE_00019790_INT_LTR/Gypsy
R. henanense	chr9	9707821	9708942	TE_00018895_LTR_LTR/Copia
R. henanense	chr9	9710953	9711033	TE_00015673_INT_LTR/Copia
R. henanense	chr9	9711852	9715708	gene-Rhe019664
R. henanense	chr9	9713526	9713695	TE_00000757_LTR_LTR/unknown
R. henanense	chr9	9713981	9714087	TE_00014159_INT_LTR/Gypsy
R. henanense	chr9	9721658	9722557	TE_00001827_LTR_LTR/Gypsy
R. henanense	chr9	9722815	9723086	TE_00009830_INT_LTR/Copia
R. henanense	chr9	9723320	9790188	gene-Rhe011722.P6
R. henanense	chr9	9730061	9730330	TE_00010538_LTR_LTR/unknown
R. henanense	chr9	9730331	9730431	TE_00014959_LTR_LTR/unknown
R. henanense	chr9	9730432	9730622	TE_00019364_LTR_LTR/Gypsy
R. henanense	chr9	9730623	9730958	TE_00014209_LTR_LTR/unknown
R. henanense	chr9	9730959	9731654	TE_00019364_LTR_LTR/Gypsy
R. henanense	chr9	9731655	9731893	TE_00015608_LTR_LTR/unknown
R. henanense	chr9	9732508	9732588	TE_00017046_LTR_LTR/unknown
R. henanense	chr9	9733022	9733991	TE_00008629_LTR_LTR/unknown
R. henanense	chr9	9734030	9734428	TE_00016250_LTR_LTR/Copia
R. henanense	chr9	9734954	9735206	TE_00016250_LTR_LTR/Copia
R. griersonianum	chr9	8945565	8945649	TE_00010199_LTR_LTR/Copia
R. griersonianum	chr9	8949868	8954578	Rhgri09G0052200
R. griersonianum	chr9	8951244	8951417	TE_00000757_LTR_LTR/unknown
R. griersonianum	chr9	8957314	8957422	TE_00019790_INT_LTR/Gypsy
R. griersonianum	chr9	8961893	8962036	TE_00014428_INT_LTR/Copia
R. griersonianum	chr9	8961970	8962037	TE_00000394_INT_LTR/unknown
R. griersonianum	chr9	8963748	8963972	Rhgri09G0052300
R. griersonianum	chr9	8964112	8965231	TE_00018895_LTR_LTR/Copia
R. griersonianum	chr9	8975281	8975343	TE_00015673_INT_LTR/Copia
R. griersonianum	chr9	8978645	8978759	TE_00000757_LTR_LTR/unknown
R. griersonianum	chr9	8987357	8988274	TE_00001827_LTR_LTR/Gypsy
R. griersonianum	chr9	8988524	8988798	TE_00009830_INT_LTR/Copia
R. griersonianum	chr9	8989015	9009130	Rhgri02G0064000.P1
R. molle	chr9	6537241	6537366	TE_00005235_LTR_LTR/Gypsy
R. molle	chr9	6537367	6537803	TE_00007262_LTR_LTR/unknown
R. molle	chr9	6537810	6538048	TE_00009769_LTR_LTR/Gypsy
R. molle	chr9	6538409	6538652	TE_00007262_LTR_LTR/unknown
R. molle	chr9	6539156	6539252	TE_00003300_LTR_LTR/unknown
R. molle	chr9	6539253	6539556	TE_00016120_LTR_LTR/unknown
R. molle	chr9	6539557	6540600	TE_00009646_LTR_LTR/unknown
R. molle	chr9	6540601	6542313	TE_00007491_LTR_LTR/Gypsy
R. molle	chr9	6542316	6542543	TE_00006769_LTR_LTR/unknown
R. molle	chr9	6545915	6547175	TE_00007118_LTR_LTR/Gypsy
R. molle	chr9	6549288	6549511	TE_00002459_INT_LTR/Gypsy
R. molle	chr9	6550341	6550987	TE_00019821_LTR_LTR/unknown
R. molle	chr9	6550988	6551535	TE_00017962_INT_LTR/unknown
R. molle	chr9	6551607	6551870	TE_00017962_INT_LTR/unknown
R. molle	chr9	6551871	6552329	TE_00009393_INT_LTR/unknown
R. molle	chr9	6552330	6552381	TE_00015466_INT_LTR/unknown
R. molle	chr9	6552382	6552436	TE_00001054_INT_LTR/unknown
R. molle	chr9	6552437	6552821	TE_00000615_INT_LTR/unknown
R. molle	chr9	6552895	6553289	TE_00011359_INT_LTR/unknown
R. molle	chr9	6553321	6553529	TE_00019497_LTR_LTR/unknown
R. molle	chr9	6553611	6553912	TE_00007750_LTR_LTR/Gypsy
R. molle	chr9	6554110	6555058	Rhmol07G0039200.P1
R. molle	chr9	6554792	6555070	Rhmol09G0044400
R. molle	chr9	6555518	6567041	Rhmol09G0044600.P1
R. molle	chr9	6555978	6558362	TE_00007620_LTR_LTR/Gypsy
R. molle	chr9	6558427	6559490	TE_00009119_LTR_LTR/unknown
R. molle	chr9	6559500	6561178	TE_00015572_INT_LTR/unknown
R. molle	chr9	6561179	6561777	TE_00014336_INT_LTR/unknown
R. molle	chr9	6561784	6562845	TE_00009119_LTR_LTR/unknown
R. molle	chr9	6562883	6563651	TE_00007643_LTR_LTR/Gypsy
R. molle	chr9	6563890	6564102	Rhmol09G0044500
R. molle	chr9	6567951	6568496	TE_00004135_LTR_LTR/Copia
R. molle	chr9	6568523	6569826	TE_00007909_LTR_LTR/Gypsy
R. molle	chr9	6569827	6579940	TE_00012610_INT_LTR/Gypsy
R. molle	chr9	6579941	6581255	TE_00007909_LTR_LTR/Gypsy
R. molle	chr9	6582231	6587157	Rhmol09G0044600
R. molle	chr9	6583653	6583831	TE_00000757_LTR_LTR/unknown
R. molle	chr9	6589069	6589960	TE_00001827_LTR_LTR/Gypsy
R. molle	chr9	6590084	6592064	TE_00004759_LTR_LTR/Gypsy
R. molle	chr9	6592199	6592455	TE_00001899_INT_LTR/Copia
R. molle	chr9	6592845	6595707	Rhmol09G0044700
R. molle	chr9	6596000	6596153	TE_00005651_INT_LTR/unknown
R. molle	chr9	6596963	6597056	TE_00016773_LTR_LTR/unknown
R. molle	chr9	6597088	6597578	TE_00016773_LTR_LTR/unknown
R. simsii	chr9	6016440	6016819	TE_00005235_LTR_LTR/Gypsy
R. simsii	chr9	6016820	6016965	TE_00007262_LTR_LTR/unknown
R. simsii	chr9	6016978	6017477	TE_00009769_LTR_LTR/Gypsy
R. simsii	chr9	6018017	6018636	TE_00000085_LTR_LTR/Gypsy
R. simsii	chr9	6019421	6022365	Rhsim09G0036000
R. simsii	chr9	6024779	6039114	Rhsim09G0036100
R. simsii	chr9	6025003	6026956	TE_00011020_LTR_LTR/Gypsy
R. simsii	chr9	6027465	6028258	TE_00001901_LTR_LTR/Gypsy
R. simsii	chr9	6028259	6028708	TE_00017046_LTR_LTR/unknown
R. simsii	chr9	6028738	6029153	TE_00017046_LTR_LTR/unknown
R. simsii	chr9	6029196	6029394	TE_00010378_LTR_LTR/unknown
R. simsii	chr9	6029395	6029641	TE_00005630_LTR_LTR/Gypsy
R. simsii	chr9	6042064	6042268	TE_00017824_INT_LTR/Gypsy
R. simsii	chr9	6043666	6045341	TE_00015743_LTR_LTR/Gypsy
R. simsii	chr9	6045342	6045467	TE_00009984_INT_LTR/Gypsy
R. simsii	chr9	6045642	6045747	TE_00009984_INT_LTR/Gypsy
R. simsii	chr9	6046133	6057789	TE_00006769_LTR/Gypsy
R. simsii	chr9	6057964	6058256	TE_00009984_INT_LTR/Gypsy
R. simsii	chr9	6058679	6058761	TE_00012081_LTR_LTR/Gypsy
R. simsii	chr9	6058762	6060602	TE_00010937_LTR_LTR/unknown
R. simsii	chr9	6061834	6061977	TE_00009984_INT_LTR/Gypsy
R. simsii	chr9	6062385	6062923	TE_00012316_INT_LTR/Gypsy
R. simsii	chr9	6066087	6067105	TE_00014892_INT_LTR/unknown
R. simsii	chr9	6067476	6068898	TE_00013946_LTR_LTR/Gypsy
R. simsii	chr9	6072270	6072444	TE_00013364_INT_LTR/Gypsy
R. simsii	chr9	6074771	6075124	TE_00000394_INT_LTR/unknown
R. simsii	chr9	6075125	6075211	TE_00000394_INT_LTR/unknown
R. simsii	chr9	6075341	6075499	TE_00000394_INT_LTR/unknown
R. simsii	chr9	6075537	6075768	TE_00000394_INT_LTR/unknown
R. simsii	chr9	6075846	6075935	TE_00000394_INT_LTR/unknown
R. simsii	chr9	6076982	6080231	Rhsim09G0036300
R. simsii	chr9	6081190	6081247	TE_00014159_INT_LTR/Gypsy
R. simsii	chr9	6081767	6081838	TE_00015673_INT_LTR/Copia
R. simsii	chr9	6082673	6090171	Rhsim09G0036400
R. simsii	chr9	6084427	6085023	TE_00000757_LTR_LTR/unknown
R. simsii	chr9	6085380	6085499	TE_00008260_INT_LTR/Copia
R. simsii	chr9	6088505	6088955	TE_00007139_INT_LTR/Copia
R. simsii	chr9	6093802	6093881	TE_00002612_LTR_LTR/unknown
R. simsii	chr9	6094084	6094845	TE_00000122_LTR_LTR/unknown
R. simsii	chr9	6094919	6095040	TE_00000122_LTR_LTR/unknown
R. simsii	chr9	6095041	6095285	TE_00015648_LTR_LTR/unknown
R. simsii	chr9	6095286	6095454	TE_00000122_LTR_LTR/unknown
R. simsii	chr9	6098970	6099349	TE_00011977_LTR_LTR/Gypsy
R. simsii	chr9	6099350	6101241	TE_00005947_INT_LTR/Gypsy
R. simsii	chr9	6101242	6103500	TE_00015254_INT_LTR/Gypsy
R. simsii	chr9	6103501	6103591	TE_00005711_LTR_LTR/Gypsy
R. simsii	chr9	6110982	6111297	TE_00013554_LTR_LTR/Gypsy
R. simsii	chr9	6111300	6116912	TE_00005909_LTR/Gypsy
R. simsii	chr9	6116913	6118335	TE_00013554_LTR_LTR/Gypsy
R. simsii	chr9	6118341	6118427	TE_00003994_INT_LTR/unknown
R. simsii	chr9	6118633	6118750	TE_00011212_LTR_LTR/Copia
R. simsii	chr9	6119527	6120170	Rhsim09G0036600
R. simsii	chr9	6120219	6122595	Rhsim09G0036700
R. simsii	chr9	6122873	6123023	TE_00005651_INT_LTR/unknown
R. simsii	chr9	6124816	6125407	TE_00001827_LTR_LTR/Gypsy
R. simsii	chr9	6125427	6125639	TE_00001827_LTR_LTR/Gypsy
R. ripense	chr10	30216432	30216787	TE_00017013_INT_LTR/Copia
R. ripense	chr10	30216794	30219446	TE_00014350_INT_LTR/unknown
R. ripense	chr10	30219447	30220355	TE_00008121_LTR_LTR/unknown
R. ripense	chr10	30223662	30223843	TE_00007262_LTR_LTR/unknown
R. ripense	chr10	30223844	30224344	TE_00009769_LTR_LTR/Gypsy
R. ripense	chr10	30224882	30225449	TE_00001521_LTR_LTR/unknown
R. ripense	chr10	30226046	30227591	Rri10g1927.1
R. ripense	chr10	30228734	30228998	Rri10g1934.P1
R. ripense	chr10	30230182	30230282	TE_00015673_INT_LTR/Copia
R. ripense	chr10	30231443	30232402	Rri10g1928.1
R. ripense	chr10	30232464	30238211	Rri10g1929.1
R. ripense	chr10	30242645	30244321	TE_00015743_LTR_LTR/Gypsy
R. ripense	chr10	30244322	30244444	TE_00009984_INT_LTR/Gypsy
R. ripense	chr10	30244622	30244730	TE_00009984_INT_LTR/Gypsy
R. ripense	chr10	30245357	30245569	TE_00009984_INT_LTR/Gypsy
R. ripense	chr10	30247218	30247361	TE_00009984_INT_LTR/Gypsy
R. ripense	chr10	30247777	30248162	TE_00012316_INT_LTR/Gypsy
R. ripense	chr10	30248439	30248582	TE_00012316_INT_LTR/Gypsy
R. ripense	chr10	30249718	30249861	TE_00012316_INT_LTR/Gypsy
R. ripense	chr10	30250999	30251142	TE_00012316_INT_LTR/Gypsy
R. ripense	chr10	30252280	30252423	TE_00012316_INT_LTR/Gypsy
R. ripense	chr10	30255599	30256615	TE_00013946_LTR_LTR/Gypsy
R. ripense	chr10	30256986	30257950	TE_00014892_INT_LTR/unknown
R. ripense	chr10	30258377	30258836	TE_00010120_LTR_LTR/Gypsy
R. ripense	chr10	30262454	30262627	TE_00013364_INT_LTR/Gypsy
R. ripense	chr10	30265136	30265402	Rri10g1934.P2
R. ripense	chr10	30266571	30266659	TE_00015673_INT_LTR/Copia
R. ripense	chr10	30267755	30272888	Rri10g1931.1
R. ripense	chr10	30270174	30270298	TE_00000757_LTR_LTR/unknown
R. ripense	chr10	30275885	30275964	TE_00002612_LTR_LTR/unknown
R. ripense	chr10	30276167	30276926	TE_00000122_LTR_LTR/unknown
R. ripense	chr10	30279666	30280038	TE_00011977_LTR_LTR/Gypsy
R. ripense	chr10	30280039	30280962	TE_00015254_INT_LTR/Gypsy
R. ripense	chr10	30280995	30283802	TE_00015254_INT_LTR/Gypsy
R. ripense	chr10	30283803	30284026	TE_00009579_LTR_LTR/Gypsy
R. ripense	chr10	30284027	30286217	TE_00005223_LTR_LTR/unknown
R. ripense	chr10	30286218	30286671	TE_00015254_INT_LTR/Gypsy
R. ripense	chr10	30286672	30286762	TE_00005711_LTR_LTR/Gypsy
R. ripense	chr10	30286896	30292362	Rri10g1932.1
R. ripense	chr10	30291789	30291849	TE_00005651_INT_LTR/unknown
R. ripense	chr10	30293797	30294605	TE_00019522_INT_LTR/Gypsy
R. ripense	chr10	30296622	30298829	Rri10g1933.1
R. ripense	chr10	30296800	30296917	TE_00011212_LTR_LTR/Copia
R. ripense	chr10	30299414	30301323	TE_00010937_LTR_LTR/unknown
R. ripense	chr10	30301324	30301430	TE_00015896_LTR_LTR/Gypsy
R. ripense	chr10	30301433	30301706	TE_00006786_INT_LTR/Gypsy
R. ripense	chr10	30301707	30302346	TE_00008515_INT_LTR/unknown
R. ripense	chr10	30302375	30302734	TE_00019853_INT_LTR/Gypsy
R. ripense	chr10	30303138	30303854	TE_00019853_INT_LTR/Gypsy
R. ripense	chr10	30304141	30305349	TE_00019853_INT_LTR/Gypsy
R. ripense	chr10	30305350	30306884	TE_00008515_INT_LTR/unknown
R. ripense	chr10	30306885	30308629	TE_00006988_INT_LTR/unknown
R. ripense	chr10	30308630	30309783	TE_00008082_INT_LTR/unknown
R. ripense	chr10	30309784	30310063	TE_00015313_INT_LTR/Gypsy
R. ripense	chr10	30310064	30311806	TE_00010937_LTR_LTR/unknown
R. ripense	chr10	30311807	30322783	TE_00004854_LTR/Gypsy
R. ripense	chr10	30322784	30323075	TE_00013900_LTR_LTR/Gypsy
R. ripense	chr10	30323663	30324091	Rri10g1934.1
R. ripense	chr10	30324368	30324526	TE_00005651_INT_LTR/unknown
R. ripense	chr10	30326131	30327010	TE_00015004_LTR_LTR/unknown
R. ripense	chr10	30327011	30327823	TE_00007266_INT_LTR/unknown
R. ripense	chr10	30327824	30327983	TE_00015019_INT_LTR/unknown
R. ripense	chr10	30327984	30328761	TE_00007266_INT_LTR/unknown
R. ovatum	chr10	33021892	33022102	TE_00009370_INT_LTR/Copia
R. ovatum	chr10	33022369	33023851	TE_00010212_LTR_LTR/unknown
R. ovatum	chr10	33023852	33023991	TE_00000806_LTR_LTR/Gypsy
R. ovatum	chr10	33025652	33025954	TE_00002612_LTR_LTR/unknown
R. ovatum	chr10	33026277	33026447	TE_00020108_LTR_LTR/unknown
R. ovatum	chr10	33026448	33026811	TE_00011464_LTR_LTR/unknown
R. ovatum	chr10	33026812	33027239	TE_00020108_LTR_LTR/unknown
R. ovatum	chr10	33028473	33028623	TE_00003259_INT_LTR/unknown
R. ovatum	chr10	33028720	33028879	Ro31026.P3
R. ovatum	chr10	33031378	33031951	Ro31031
R. ovatum	chr10	33032164	33032666	TE_00019316_INT_LTR/Copia
R. ovatum	chr10	33032700	33032957	TE_00013364_INT_LTR/Gypsy
R. ovatum	chr10	33032974	33033521	TE_00019316_INT_LTR/Copia
R. ovatum	chr10	33033522	33034425	TE_00011845_LTR_LTR/Copia
R. ovatum	chr10	33034426	33034770	TE_00006148_INT_LTR/unknown
R. ovatum	chr10	33034793	33034991	TE_00011933_LTR_LTR/unknown
R. ovatum	chr10	33035022	33037617	TE_00002871_LTR_LTR/unknown
R. ovatum	chr10	33037618	33037691	TE_00012498_LTR_LTR/unknown
R. ovatum	chr10	33037692	33038316	TE_00018456_INT_LTR/Gypsy
R. ovatum	chr10	33038317	33039673	TE_00007356_LTR_LTR/Gypsy
R. ovatum	chr10	33039674	33041764	TE_00001433_INT_LTR/Gypsy
R. ovatum	chr10	33042265	33045376	TE_00001433_INT_LTR/Gypsy
R. ovatum	chr10	33045377	33045470	TE_00014303_LTR_LTR/unknown
R. ovatum	chr10	33045471	33046781	TE_00012620_LTR_LTR/Copia
R. ovatum	chr10	33046782	33048067	TE_00007356_LTR_LTR/Gypsy
R. ovatum	chr10	33048072	33048242	TE_00009851_LTR_LTR/unknown
R. ovatum	chr10	33052971	33053100	TE_00005414_LTR_LTR/unknown
R. ovatum	chr10	33053999	33057314	Ro31018
R. ovatum	chr10	33055729	33055888	TE_00000757_LTR_LTR/unknown
R. ovatum	chr10	33058640	33058722	TE_00015673_INT_LTR/Copia
R. ovatum	chr10	33059907	33142083	Ro16905.P1
R. ovatum	chr10	33060264	33060588	TE_00000144_INT_LTR/unknown
R. ovatum	chr10	33062978	33064795	TE_00007657_LTR_LTR/unknown
R. ovatum	chr10	33067079	33067459	TE_00010264_LTR_LTR/Gypsy
R. ovatum	chr10	33067509	33067759	TE_00009683_LTR_LTR/unknown
R. ovatum	chr10	33067760	33068834	TE_00010264_LTR_LTR/Gypsy
R. ovatum	chr10	33073123	33073293	TE_00002114_LTR_LTR/Gypsy
R. ovatum	chr10	33073294	33073558	TE_00010937_LTR_LTR/unknown
R. ovatum	chr10	33073559	33074403	TE_00015372_LTR_LTR/unknown
R. ovatum	chr10	33074404	33078753	TE_00010850_INT_LTR/unknown
R. ovatum	chr10	33078754	33079484	TE_00010174_LTR_LTR/unknown
R. ovatum	chr10	33079485	33081950	TE_00011760_LTR_LTR/Gypsy
R. ovatum	chr10	33081951	33082300	TE_00016569_INT_LTR/unknown
R. ovatum	chr10	33082301	33084171	TE_00010850_INT_LTR/unknown
R. ovatum	chr10	33084172	33084408	TE_00015121_LTR_LTR/unknown
R. ovatum	chr10	33084519	33085895	TE_00004899_LTR_LTR/unknown
R. ovatum	chr10	33085896	33089413	TE_00004821_LTR_LTR/Gypsy
R. ovatum	chr10	33089414	33090612	TE_00001780_INT_LTR/unknown
R. ovatum	chr10	33090613	33090801	TE_00006397_INT_LTR/Gypsy
R. ovatum	chr10	33090802	33091169	TE_00010850_INT_LTR/unknown
R. ovatum	chr10	33091170	33100279	TE_00001714_LTR/Copia
R. ovatum	chr10	33100280	33100647	TE_00017563_INT_LTR/Gypsy
R. ovatum	chr10	33100648	33101993	TE_00004899_LTR_LTR/unknown
R. ovatum	chr10	33101994	33102233	Ro31015
R. ovatum	chr10	33102276	33102571	Ro31013
R. ovatum	chr10	33102770	33103298	TE_00015219_LTR_LTR/Copia
R. ovatum	chr10	33103299	33103452	TE_00013172_INT_LTR/Copia
R. ovatum	chr10	33103638	33104175	TE_00015219_LTR_LTR/Copia
R. ovatum	chr10	33104209	33104715	TE_00009830_INT_LTR/Copia
R. ovatum	chr10	33112821	33119803	Ro31012
R. ovatum	chr10	33120458	33121206	TE_00010174_LTR_LTR/unknown
R. ovatum	chr10	33121207	33121528	TE_00006282_LTR_LTR/Gypsy
R. ovatum	chr10	33121529	33122559	TE_00010174_LTR_LTR/unknown
R. ovatum	chr10	33122560	33122789	TE_00013979_LTR_LTR/Gypsy
R. ovatum	chr10	33122919	33123282	TE_00009681_LTR_LTR/unknown
R. ovatum	chr10	33123283	33123379	TE_00010174_LTR_LTR/unknown
R. ovatum	chr10	33123380	33123493	TE_00011760_LTR_LTR/Gypsy
R. ovatum	chr10	33123494	33124023	TE_00010174_LTR_LTR/unknown
R. ovatum	chr10	33124024	33125093	TE_00011153_INT_LTR/unknown
R. ovatum	chr10	33125094	33127621	TE_00010988_INT_LTR/Gypsy
R. ovatum	chr10	33127622	33129084	TE_00010174_LTR_LTR/unknown
R. ovatum	chr10	33129085	33129354	TE_00011760_LTR_LTR/Gypsy
R. ovatum	chr10	33129466	33129831	TE_00011760_LTR_LTR/Gypsy
R. ovatum	chr10	33129832	33130572	TE_00010174_LTR_LTR/unknown
R. ovatum	chr10	33131016	33131428	TE_00014722_LTR_LTR/Copia
R. ovatum	chr10	33132591	33132764	TE_00013364_INT_LTR/Gypsy
R. ovatum	chr10	33139116	33139233	TE_00006052_LTR_LTR/Gypsy
R. ovatum	chr10	33139239	33139356	TE_00006052_LTR_LTR/Gypsy
R. ovatum	chr10	33142140	33142654	TE_00014859_LTR_LTR/unknown
R. ovatum	chr10	33142655	33143614	TE_00010966_LTR_LTR/Gypsy
R. ovatum	chr10	33143615	33143966	TE_00011731_LTR_LTR/unknown
R. ovatum	chr10	33143970	33146061	TE_00003038_INT_LTR/unknown
R. ovatum	chr10	33146068	33147331	TE_00011731_LTR_LTR/unknown
R. ovatum	chr10	33147332	33147435	TE_00010204_LTR_LTR/Gypsy
R. ovatum	chr10	33147436	33148845	TE_00004118_LTR_LTR/unknown
R. ovatum	chr10	33148846	33149258	TE_00009657_LTR_LTR/Gypsy
R. ovatum	chr10	33149300	33149624	TE_00009657_LTR_LTR/Gypsy
R. ovatum	chr10	33149625	33149952	TE_00015382_LTR_LTR/unknown
R. ovatum	chr10	33149940	33150251	Ro31019
R. ovatum	chr10	33150422	33150749	TE_00009888_LTR_LTR/Gypsy
R. ovatum	chr10	33150904	33151481	TE_00000843_LTR_LTR/Gypsy
R. ovatum	chr10	33151991	33152138	TE_00007262_LTR_LTR/unknown
R. ovatum	chr10	33152139	33153119	TE_00020076_LTR_LTR/unknown
R. ovatum	chr10	33153120	33154035	TE_00017447_INT_LTR/Gypsy
R. ovatum	chr10	33154036	33154187	TE_00015572_INT_LTR/unknown
R. ovatum	chr10	33156256	33157211	TE_00009056_LTR_LTR/unknown
R. ovatum	chr10	33158347	33158498	TE_00015572_INT_LTR/unknown
R. ovatum	chr10	33158499	33159386	TE_00017447_INT_LTR/Gypsy
R. ovatum	chr10	33159387	33159452	TE_00017141_LTR_LTR/Gypsy
R. ovatum	chr10	33159453	33160338	TE_00009056_LTR_LTR/unknown
R. ovatum	chr10	33160361	33160465	TE_00009769_LTR_LTR/Gypsy
R. ovatum	chr10	33160491	33160736	TE_00009769_LTR_LTR/Gypsy
R. ovatum	chr10	33160743	33161093	TE_00007262_LTR_LTR/unknown
R. ovatum	chr10	33161094	33161148	TE_00005235_LTR_LTR/Gypsy
R. ovatum	chr10	33161149	33161379	TE_00001521_LTR_LTR/unknown
note: Pseudogenes are highlighted in green, while TD and PD genes are highlighted in orange.

## Sheet: Supplementary Table 8
Supplementary Table 8 The number of pseudogenes associated with the anthocyanin biosynthetic pathway genes.
	R. prattii	R. henanense	R. griersonianum	R. molle	R. simsii	R. ovatum	R. ripense
3MaT1	0	0	0	0	0	0	0
4CL	4	1	2	4	0	1	0
5AT|3AT	0	1	0	1	1	0	2
5MaT1	0	0	0	1	0	0	0
ANS	0	1	0	0	0	0	0
C4H	0	0	0	2	0	0	0
CHI	2	2	1	1	0	0	0
CHS	14	17	7	4	0	6	4
DFR	0	0	0	0	1	0	0
F3H	13	7	6	1	1	1	2
F3oGT	2	0	1	0	2	0	0
PAL	0	0	0	0	0	0	0
ternatin C3-AT	2	2	0	2	1	0	0
UGT75C1	1	1	1	1	0	0	0
viodelphin-GT	2	2	0	1	0	0	1
F3'H|F3'5'H	1	6	0	1	5	1	0
F3'H|F3'5'H	4	7	0	8	3	1	1
